# Supplementary material for: AGL15 Promotion of Somatic Embryogenesis: Role and Molecular Mechanism
Source: Front Plant Sci. 2022 Mar 28;13:861556. doi: 10.3389/fpls.2022.861556 (PMC8996056; doi:10.3389/fpls.2022.861556)
Supplement: Supplementary file 1 [file Table_1.xlsx]

## Sheet: Sheet1
Supplemental Table S1. TFs associated with dedifferentiation as described in Grafi et al., (2011) that are associated with TFs that promote SE.
This is a reorganized subset of information provided in Tian et al., 2020, Biochem. J. 477: 3743. This data also adds AGL18 and AGL15 ChIP-seq data (Paul et al., (2021) proof available online).
"Target" refers to genes that are directly associated with the TF and are induced or repressed (i.e., responsive in the tissues tested). "Bound" refers to genes that are associated with the TF regardless of whether there is a significant response with cutoffs used or not.
Name	AGI	Pelletier et al., (2017)						Braybrook et al. (2006)	Wang et al., (2020)		Wang and Perry (2013), Yamamoto et al., (2010)			Tian et al., (2020)		Zheng et al., (2009)		Paul et al., (2021)		Horstman et al., (2015)
		LEC1 early target	LEC1 bound early	LEC1 late target	LEC1 bound late	LEC1 bcot target	LEC1 bcot bound	LEC2 induced	LEC2 target	LEC2 bound	FUS3 target	FUS3 bound	Yamamoto Y/N response to ectopic FUS3	ABI3 target	ABI3 bound	AGL15 bound	AGL15 target	AGL15 bound (ChIP-seq)	AGL18 bound (ChIP-seq)	BBM bound (native promoter)	BBM bound 35S promoter
ANAC1	At1g01010											YES						AT1G01010
ANAC2	At1g01720		YES		YES		YES	YES		YES	Induced	YES	NO	Induced	YES						YES
ANAC3	At1g02220																	AT1G02220
AtWRKY4	At1g13960				YES		YES									YES	Induced	AT1G13960
ANAC13	At1g32870						YES											AT1G32870			YES
AtbZIP60	At1g42990		YES		YES		YES
AtbZIP51/VIP	At1g43700
ANAC19	At1g52890		YES		YES	Repressed	YES			YES					YES	YES	Induced	AT1G52890		YES	YES
AtWRKY6	At1g62300																	AT1G62300
ANAC29	At1g69490								Induced	YES			NO			YES	Induced	AT1G69490		YES
ANAC32	At1g77450	Induced	YES		YES		YES			YES			NO	Induced	YES	YES		AT1G77450			YES
AtbZIP50	At1g77920																	AT1G77920
AtWRKY40	At1g80840									YES						YES	Induced	AT1G80840
AtbZIP2	At2g18160						YES		Induced	YES			NO							YES
AtWRKY15	At2g23320									YES						YES		AT2G23320	AT2G23320	YES
AtWRKY25	At2g30250															YES	Repressed	AT2G30250
AtWRKY33	At2g38470									YES								AT2G38470			YES
ANAC42	At2g43000														YES			AT2G43000
ANAC47	At3g04070				YES		YES			YES								AT3G04070		YES	YES
ANAC53	At3g10500		YES		YES		YES			YES					YES
AtbZIP28	At3g10800																		AT3G10800
ANAC55	At3g15500		YES		YES		YES			YES			NO		YES	YES	Induced	AT3G15500		YES	YES
AtbZIP38	At3g19290				YES		YES								YES	YES	Induced	AT3G19290		YES
ANAC62	At3g49530		YES		YES		YES			YES				Induced	YES	YES	Induced
AtbZIP25	At3g54620						YES
AtWRKY70	At3g56400							YES										AT3G56400
AtWRKY22	At4g01250				YES		YES			YES						YES		AT4G01250			YES
AtWRKY28	At4g18170		YES		YES		YES					YES			YES	YES		AT4G18170		YES	YES
AtWRKY31	At4g22070												NO
ANAC72	At4g27410		YES		YES		YES			YES			NO			YES	Repressed	AT4G27410
AtWRKY11	At4g31550	Induced	YES		YES		YES			YES		YES			YES	YES		AT4G31550		YES	YES
AtbZIP37	At4g34000		YES		YES		YES			YES					YES	YES	Induced	AT4G34000		YES
AtbZIP19	At4g35040																	AT4G35040
ANAC78	At5g04410
ANAC82	At5g09330																				YES
AtWRKY75	At5g13080																	AT5G13080
ANAC89	At5g22290						YES								YES
ANAC91	At5g24590		YES		YES		YES						NO	Induced	YES					YES
AtbZIP63	At5g28770									YES			NO					AT5G28770	AT5G28770
ANAC92	At5g39610									YES								AT5G39610
AtbZIP1	At5g49450
AtWRKY48	At5g49520																	AT5G49520	AT5G49520	YES	YES
ANAC102	At5g63790	Induced	YES		YES		YES			YES					YES
AtbZIP47	At5g65210						YES						NO					AT5G65210

## Sheet: Citations
Supplemental Table S1. TFs associated with dedifferentiation as described in Grafi et al., (2011) that are associated with TFs that promote SE.
"Target" refers to genes that are directly associated with the TF and are induced or repressed (i.e., responsive in the tissues tested). "Bound" refers to genes that are associated with the TF regardless of whether there is a significant response with cutoffs used or not.
LEC1 data is from Pelletier et al., (2017) PNAS 114: E6710-E6719. Dataset S2.
Early and Late targets indicate genes bound by LEC1 that respond to LEC1accumulation.
Induction or Repression of direct responsive genes is shown: early is 1 hour after induction with DEX using seedings with a 35S:LEC1-GR transgene; late is 4 days after induction and is a reanalysis of Mu et al., (2008) Plant Physiol. 148: 1042-1054
For bcot targets, increased or decreased RNA accumulation between bent cotyledon stage embryo proper (bEP) and distal seed coat (bSC) is shown.
LEC1 bound early, bound late, and bound bcot indicates genes with which LEC1 directly associates at 4 hours and 8 days after LEC1 induction, and in seeds with bent cotyledon stage embryos, respectively
LEC2 induced from Braybrook et al., (2006) PNAS 103: 3468-3473
LEC2 targets from Wang et al., (2020) Dev. Cell 54: in press. Table S6.
LEC2 target indicates genes directly bound by LEC2 with a FC>4 and responsive (from sheet 5 of Table S6 with adj P<0.05); direction of response upon induction of LEC2-GR with DEX is shown
LEC2 bound indicates genes directly bound by LEC2 with a FC>4 regardless of response (sheet 2 from Table S6).
FUS3 targets are from Wang and Perry (2013) Plant Physiol. 151: 1251-1264. Response of genes reported in this paper was from Yamamoto et al., (2010) Plant Cell Physiol. 51: 2031-2046.
Whether genes can respond to ectopic FUS3 induction is also from Yamamoto et al. (2010). A SE system was used for ChIP and developing seeds for transcriptome.
ABI3 targets are from Tian et al., (2020) Plant J. 103: 1679-1694.				A SE systems was used for ChIP; 15-16 d developing seeds for transcriptomics.
AGL15 targets are from Zheng et al., (2009) Plant Cell 21:2563-2577.
Responsive corresponds to a longer list from the microarray dataset with P<0.05 and at least 1.5 fold change for either agl15agl18 loss-of-function compared to wt and/or 35S:AGL15 compared to wt and consistent or not significant for the other comparison. A SE system was used for these experiments.
AGL15 bound targets are those assessed using Cisgenome (supplemental Dataset 2). A SE system was used.
BBM bound corresponds to the top 5000 targets associated in ChIP using either a native promoter or the 35S promoter and is from Horstman et al., (2015) Development 142:454-464
TFs associated with dedifferentiation in the NAC, WRKY and bZIP families are from Grafi et al., (2011) Planta 233: 433-438.
AGL15 and AGL18 bound targets are from ChIP-seq as reported in Paul et al., (2021) Plant Physiol, in press.
