# Supplementary material for: AGL15 Promotion of Somatic Embryogenesis: Role and Molecular Mechanism
Source: Front Plant Sci. 2022 Mar 28;13:861556. doi: 10.3389/fpls.2022.861556 (PMC8996056; doi:10.3389/fpls.2022.861556)
Supplement: Supplementary file 2 [file Table_2.xlsx]

## Sheet: Sheet1
Supplemental Table S2. Targets of miRNA encoding genes that are associated with AGL15 as assessed by ChIP-chip and/or ChIP-seq, predicted by TAR DB that respond to AGL15 accumulation.
Highlighted cells are meant to show significance at p<0.05 for agl15/18 compared to Col, wt (pink) or 35S:AGL15 compared to Col, wt (mint). Green is meant to indicate support for expression and red for repression.
miRNA_ID+RC:RC[20]+RC:RC[13]	Predicted Target_ID	Tair 10 annotation	agl15agl18 compared to Col, wt	p-value	35S:AGL15 compared to Col, wt	p-value	Is the miRNA predicted target also assoicated with AGL15 (ChIP-seq of ChIP-chip)? Chip-seq
miR156a	AT4G34990	myb domain protein 32	0.564708	0.00914092	1.44151	0.0951733	Y
miR156a	AT4G36650	plant-specific TFIIB-related protein	0.606577	0.0239039	0.96886	0.818799	Y
miR156a	AT4G35620	Cyclin B2;2	0.33869	0.000287466	0.746113	0.017845	Y
miR156a	AT1G11840	glyoxalase I homolog	0.548509	0.000379605	0.80106	0.0886428	Y
miR156a	AT2G27050	ETHYLENE-INSENSITIVE3-like 1	0.567777	0.00297679	0.849055	0.400449	Y
miR156a	AT3G10910	RING/U-box superfamily protein	1.26999	0.380119	0.441029	0.000552889	Y
miR156a	AT3G17330	evolutionarily conserved C-terminal region 6	0.587187	0.00467635	0.833843	0.391524	Y
miR156a	AT1G11190	bifunctional nuclease i	0.131064	8.88522e-07	0.724717	0.0603509
miR156a	AT1G48760	delta-adaptin	0.348773	0.00834635	0.895033	0.654527
miR156a	AT1G63080	Pentatricopeptide repeat (PPR) superfamily protein	0.407715	0.00466004	0.611461	0.0195639
miR156a	AT3G05430	Tudor/PWWP/MBT superfamily protein	0.53201	0.0443719	0.656741	0.164801
miR156c	AT4G35620	Cyclin B2;2	0.33869	0.000287466	0.746113	0.017845	Y
miR156c	AT1G11840	glyoxalase I homolog	0.548509	0.000379605	0.80106	0.0886428	Y
miR156c	AT5G43270	squamosa promoter binding protein-like 2	0.529723	0.0032934	0.363538	0.00805803	Y
miR156c	AT3G22160	VQ motif-containing protein	2.63614	0.00993467	0.990872	0.956455	Y
miR156c	AT5G63850	amino acid permease 4	0.76546	0.0444142	0.527545	0.000628878	Y
miR156c	AT1G11190	bifunctional nuclease i	0.131064	8.88522e-07	0.724717	0.0603509
miR156c	AT1G71400	receptor like protein 12	0.888704	0.582596	0.415027	0.00766007
miR156c	AT2G34190	Xanthine/uracil permease family protein	1.61888	0.00914118	1.47442	0.0121283
miR156c	AT5G43460	HR-like lesion-inducing protein-related	1.6621	0.00469972	1.33451	0.24299
miR156c	AT5G50570	Squamosa promoter-binding protein-like (SBP domain) transcription factor family protein	0.740963	0.0702377	0.361067	0.000698779
miR156d	AT4G35620	Cyclin B2;2	0.33869	0.000287466	0.746113	0.017845	Y
miR156d	AT1G11840	glyoxalase I homolog	0.548509	0.000379605	0.80106	0.0886428	Y
miR156d	AT5G43270	squamosa promoter binding protein-like 2	0.529723	0.0032934	0.363538	0.00805803	Y
miR156d	AT3G10910	RING/U-box superfamily protein	1.26999	0.380119	0.441029	0.000552889	Y
miR156d	AT3G17330	evolutionarily conserved C-terminal region 6	0.587187	0.00467635	0.833843	0.391524	Y
miR156d	AT3G22160	VQ motif-containing protein	2.63614	0.00993467	0.990872	0.956455	Y
miR156d	AT4G30790	0	0.446143	0.000197731	0.848962	0.369576	Y
miR156d	AT5G63850	amino acid permease 4	0.76546	0.0444142	0.527545	0.000628878	Y
miR156d	AT1G11190	bifunctional nuclease i	0.131064	8.88522e-07	0.724717	0.0603509
miR156d	AT1G71400	receptor like protein 12	0.888704	0.582596	0.415027	0.00766007
miR156d	AT2G34190	Xanthine/uracil permease family protein	1.61888	0.00914118	1.47442	0.0121283
miR156d	AT5G43460	HR-like lesion-inducing protein-related	1.6621	0.00469972	1.33451	0.24299
miR156d	AT5G50570	Squamosa promoter-binding protein-like (SBP domain) transcription factor family protein	0.740963	0.0702377	0.361067	0.000698779
miR156e	AT4G35620	Cyclin B2;2	0.33869	0.000287466	0.746113	0.017845	Y
miR156e	AT1G11840	glyoxalase I homolog	0.548509	0.000379605	0.80106	0.0886428	Y
miR156e	AT5G43270	squamosa promoter binding protein-like 2	0.529723	0.0032934	0.363538	0.00805803	Y
miR156e	AT3G10910	RING/U-box superfamily protein	1.26999	0.380119	0.441029	0.000552889	Y
miR156e	AT3G17330	evolutionarily conserved C-terminal region 6	0.587187	0.00467635	0.833843	0.391524	Y
miR156e	AT3G22160	VQ motif-containing protein	2.63614	0.00993467	0.990872	0.956455	Y
miR156e	AT5G63850	amino acid permease 4	0.76546	0.0444142	0.527545	0.000628878	Y
miR156e	AT1G11190	bifunctional nuclease i	0.131064	8.88522e-07	0.724717	0.0603509
miR156e	AT1G71400	receptor like protein 12	0.888704	0.582596	0.415027	0.00766007
miR156e	AT2G34190	Xanthine/uracil permease family protein	1.61888	0.00914118	1.47442	0.0121283
miR156e	AT5G43460	HR-like lesion-inducing protein-related	1.6621	0.00469972	1.33451	0.24299
miR156e	AT5G50570	Squamosa promoter-binding protein-like (SBP domain) transcription factor family protein	0.740963	0.0702377	0.361067	0.000698779
miR157a	AT3G22790	Kinase interacting (KIP1-like) family protein	0.197689	0.00103208	0.748529	0.370843
miR157a	AT5G50570	Squamosa promoter-binding protein-like (SBP domain) transcription factor family protein	0.740963	0.0702377	0.361067	0.000698779
miR157b	AT1G30460	cleavage and polyadenylation specificity factor 30	0.291298	0.00105265	0.556327	0.0809803
miR157b	AT2G13290	beta-1,4-N-acetylglucosaminyltransferase family protein	0.796809	0.031531	0.6574	0.0156983
miR157b	AT4G16860	Disease resistance protein (TIR-NBS-LRR class) family	0.842052	0.385574	0.267531	0.000959139
miR157b	AT5G50570	Squamosa promoter-binding protein-like (SBP domain) transcription factor family protein	0.740963	0.0702377	0.361067	0.000698779
miR158a	AT5G52060	BCL-2-associated athanogene 1	0.337189	0.00571749	0.574358	0.0403966	Y
miR158a	AT5G40340	Tudor/PWWP/MBT superfamily protein	0.269778	0.000315065	0.458827	0.00802824	Y
miR158a	AT4G37740	growth-regulating factor 2	0.384904	0.0170572	0.611445	0.102207	Y
miR158a	AT2G46590	Dof-type zinc finger DNA-binding family protein	0.456094	0.000193817	1.04421	0.395227	Y
miR158a	AT3G01040	galacturonosyltransferase 13	0.583789	0.00503096	0.767418	0.00764213	Y
miR158a	AT3G09850	D111/G-patch domain-containing protein	0.570875	0.00857043	0.715904	0.10834	Y
miR158a	AT1G17145	RING/U-box superfamily protein	0.49046	0.000210847	0.848152	0.452492
miR158a	AT1G62930	Tetratricopeptide repeat (TPR)-like superfamily protein	0.37173	0.00877731	0.753473	0.202225
miR158a	AT1G65810	P-loop containing nucleoside triphosphate hydrolases superfamily protein	0.26521	0.147668	5.3906	0.0405731
miR158a	AT2G22300	signal responsive 1	0.449893	0.00455489	0.842827	0.468129
miR158a	AT3G12010	0	0.640662	0.0195588	0.912973	0.286945
miR158a	AT3G23690	basic helix-loop-helix (bHLH) DNA-binding superfamily protein	0.638272	0.0204334	1.38773	0.151578
miR158a	AT4G30690	Translation initiation factor 3 protein	0.599703	0.00372923	1.01144	0.887926
miR158a	AT5G35670	IQ-domain 33	0.204978	0.00354557	0.771049	0.296296
miR158a	AT5G38840	SMAD/FHA domain-containing protein	0.154535	0.00190298	0.547781	0.0677841
miR158a	AT5G43460	HR-like lesion-inducing protein-related	1.6621	0.00469972	1.33451	0.24299
miR158a	AT5G53220	0	0.648001	0.010381	0.907736	0.416513
miR159a	AT1G08030	tyrosylprotein sulfotransferase	0.403191	0.000337236	0.86332	0.0725057	Y
miR159a	AT1G21060	Protein of unknown function, DUF547	0.344964	0.00578932	1.10981	0.626265	Y
miR159a	AT1G51780	IAA-leucine resistant (ILR)-like gene 5	0.74256	0.081543	0.457435	0.0109696	Y
miR159a	AT3G53810	Concanavalin A-like lectin protein kinase family protein	1.92483	0.016728	1.26571	0.123341	Y
miR159a	AT3G44690	0	0.395582	0.0134222	0.712903	0.0543515
miR159a	AT4G12240	zinc finger (C2H2 type) family protein	0.545322	0.0216709	1.01257	0.960629
miR159b	AT1G04700	PB1 domain-containing protein tyrosine kinase	0.509305	0.000151911	0.898377	0.418429	Y
miR159b	AT1G08030	tyrosylprotein sulfotransferase	0.403191	0.000337236	0.86332	0.0725057	Y
miR159b	AT1G30210	TEOSINTE BRANCHED 1, cycloidea, and PCF family 24	0.526675	0.028145	0.684702	0.132869	Y
miR159b	AT1G35460	basic helix-loop-helix (bHLH) DNA-binding superfamily protein	0.51568	0.00489639	0.971651	0.752249	Y
miR159b	AT1G63130	Tetratricopeptide repeat (TPR)-like superfamily protein	0.333073	0.00018615	0.58173	0.0060805	Y
miR159b	AT1G78610	mechanosensitive channel of small conductance-like 6	0.88996	0.499958	0.64747	0.0461956	Y
miR159b	AT3G53160	UDP-glucosyl transferase 73C7	0.985298	0.91695	1.8596	0.0220952	Y
miR159b	AT5G04460	RING/U-box superfamily protein	0.337947	0.000525978	0.630371	0.0679236	Y
miR159b	AT5G06100	myb domain protein 33	0.49554	0.00582127	0.548839	0.108905	Y
miR159b	AT5G06100	myb domain protein 33	0.49554	0.00582127	0.548839	0.108905	Y
miR159b	AT1G08550	non-photochemical quenching 1	0.266031	0.00019807	0.705943	0.0793851
miR159b	AT3G10300	Calcium-binding EF-hand family protein	2.23048	0.00179311	0.895255	0.64032
miR159b	AT3G12550	XH/XS domain-containing protein	0.335619	0.000883304	0.864696	0.330301
miR159b	AT3G28150	TRICHOME BIREFRINGENCE-LIKE 22	0.838863	0.495784	1.64277	0.0267273
miR159b	AT4G23950	Galactose-binding protein	0.59745	0.045198	0.73537	0.079315
miR159b	AT5G09670	loricrin-related	0.581021	0.00173536	0.744844	0.111852
miR159b	AT5G12100	pentatricopeptide (PPR) repeat-containing protein	0.512543	0.0280279	0.687249	0.107519
miR160a	AT1G79180	myb domain protein 63	0.537172	0.0256744	1.0312	0.936394	Y
miR160a	AT4G20430	Subtilase family protein	0.651683	0.0253793	0.865204	0.656376	Y
miR160a	AT5G43270	squamosa promoter binding protein-like 2	0.529723	0.0032934	0.363538	0.00805803	Y
miR160a	AT1G52620	Pentatricopeptide repeat (PPR) superfamily protein	0.430886	0.000221969	0.655189	0.0011144
miR160a	AT4G18930	RNA ligase/cyclic nucleotide phosphodiesterase family protein	0.726795	0.053858	0.665292	0.011683
miR164b	AT1G76580	Squamosa promoter-binding protein-like (SBP domain) transcription factor family protein	0.490005	0.0220482	0.598952	0.0646721	Y
miR164b	AT5G07680	NAC domain containing protein 80	0.665363	0.110892	0.501654	0.0244433	Y
miR164b	AT5G62230	ERECTA-like 1	1.66972	0.0175696	0.933599	0.694626	Y
miR164b	AT2G26690	Major facilitator superfamily protein	1.34278	0.0667143	0.464775	0.00873802
miR164b	AT4G28550	Ypt/Rab-GAP domain of gyp1p superfamily protein	0.540256	0.000443191	0.904077	0.38536
miR165a	AT1G47530	MATE efflux family protein	1.58695	0.011539	0.668429	0.214763	Y
miR165a	AT5G67570	Tetratricopeptide repeat (TPR)-like superfamily protein	0.240194	8.3193e-05	0.906353	0.76314	Y
miR165a	AT1G58200	MSCS-like 3	0.232905	0.00353986	0.783421	0.389314	Y
miR165a	AT4G39150	DNAJ heat shock N-terminal domain-containing protein	0.493155	0.0113083	0.861772	0.419611
miR165a	AT5G50570	Squamosa promoter-binding protein-like (SBP domain) transcription factor family protein	0.740963	0.0702377	0.361067	0.000698779
miR166a	AT1G30490	Homeobox-leucine zipper family protein / lipid-binding START domain-containing protein	1.56708	0.0115888	0.867255	0.682763	Y
miR166a	AT5G01030	Protein of unknown function (DUF3527)	0.403664	0.00441763	0.704019	0.159802	Y
miR166a	AT1G61210	Transducin/WD40 repeat-like superfamily protein	0.294275	0.0223494	0.778287	0.38529
miR166b	AT1G30490	Homeobox-leucine zipper family protein / lipid-binding START domain-containing protein	1.56708	0.0115888	0.867255	0.682763	Y
miR166b	AT3G16785	phospholipase D P1	0.644103	0.0225009	0.804691	0.38825	Y
miR166b	AT5G01030	Protein of unknown function (DUF3527)	0.403664	0.00441763	0.704019	0.159802	Y
miR166c	AT1G30490	Homeobox-leucine zipper family protein / lipid-binding START domain-containing protein	1.56708	0.0115888	0.867255	0.682763	Y
miR166d	AT1G30490	Homeobox-leucine zipper family protein / lipid-binding START domain-containing protein	1.56708	0.0115888	0.867255	0.682763	Y
miR166e	AT1G30490	Homeobox-leucine zipper family protein / lipid-binding START domain-containing protein	1.56708	0.0115888	0.867255	0.682763	Y
miR166e	AT5G65970	Seven transmembrane MLO family protein	0.818929	0.204963	0.296364	0.00736858	Y
miR166e	AT5G35670	IQ-domain 33	0.204978	0.00354557	0.771049	0.296296
miR166g	AT1G30490	Homeobox-leucine zipper family protein / lipid-binding START domain-containing protein	1.56708	0.0115888	0.867255	0.682763	Y
miR167a	AT4G30130	Protein of unknown function (DUF630 and DUF632)	0.430327	0.0023462	1.12502	0.509	Y
miR167a	AT2G34530	0	0.073335	0.00208172	0.175451	0.0049862
miR167a	AT3G59470	Far-red impaired responsive (FAR1) family protein	0.333301	0.00269594	0.692517	0.0372755
miR167a	AT5G02940	Protein of unknown function (DUF1012)	0.191588	0.00221031	0.323071	0.00551578
miR167a	AT5G19950	Domain of unknown function (DUF1767)	0.317905	0.00253302	0.658449	0.212332
miR167a	AT5G49990	Xanthine/uracil permease family protein	1.58062	0.0285043	0.828962	0.481537
miR168a	AT2G02470	alfin-like 6	0.623464	0.012276	1.20694	0.262485	Y
miR168a	AT3G22160	VQ motif-containing protein	2.63614	0.00993467	0.990872	0.956455	Y
miR168a	AT1G17760	Tetratricopeptide repeat (TPR)-like superfamily protein	0.596594	0.0275881	0.868785	0.667532
miR168b	AT1G48410	Stabilizer of iron transporter SufD / Polynucleotidyl transferase	0.657149	0.0274433	0.861185	0.493221	Y
miR168b	AT2G23130	arabinogalactan protein 17	2.61987	0.0102947	0.502778	0.257783
miR169a	AT1G72830	nuclear factor Y, subunit A3	0.367243	0.000187633	0.971378	0.925127	Y
miR169a	AT2G30600	BTB/POZ domain-containing protein	0.573464	0.00182074	0.798359	0.0846771	Y
miR169a	AT4G27710	cytochrome P450, family 709, subfamily B, polypeptide 3	0.467117	0.025685	0.368493	0.0110416	Y
miR169a	AT4G36710	GRAS family transcription factor	1.0076	0.956453	0.245292	0.00154592	Y
miR169a	AT2G01530	MLP-like protein 329	0.401877	0.00944592	0.691525	0.115901
miR169a	AT3G27700	zinc finger (CCCH-type) family protein / RNA recognition motif (RRM)-containing protein	0.435172	0.00231268	0.857445	0.357753
miR169a	AT5G12470	Protein of unknown function (DUF3411)	1.60895	0.00334658	0.884781	0.512654
miR169b	AT1G72830	nuclear factor Y, subunit A3	0.367243	0.000187633	0.971378	0.925127	Y
miR169b	AT5G38840	SMAD/FHA domain-containing protein	0.154535	0.00190298	0.547781	0.0677841
miR169c	AT1G72830	nuclear factor Y, subunit A3	0.367243	0.000187633	0.971378	0.925127	Y
miR169c	AT5G38840	SMAD/FHA domain-containing protein	0.154535	0.00190298	0.547781	0.0677841
miR169f	AT1G72830	nuclear factor Y, subunit A3	0.367243	0.000187633	0.971378	0.925127	Y
miR169f	AT3G61250	myb domain protein 17	0.940709	0.763778	2.19098	0.0168337	Y
miR169f	AT4G18890	BES1/BZR1 homolog 3	0.638786	0.00821279	1.692	0.0235424	Y
miR169f	AT5G62680	Major facilitator superfamily protein	0.644668	0.0563336	0.491984	0.00172404	Y
miR169f	AT3G15950	DNA topoisomerase-related	0.300997	0.000242709	0.787271	0.20688
miR170	AT4G17370	Oxidoreductase family protein	0.496477	0.000493131	0.829255	0.146195	Y
miR170	AT5G65970	Seven transmembrane MLO family protein	0.818929	0.204963	0.296364	0.00736858	Y
miR170	AT5G16390	chloroplastic acetylcoenzyme A carboxylase 1	1.79005	0.00555492	0.991022	0.977695
miR172a	AT1G12270	stress-inducible protein, putative	0.290728	0.00577911	0.678195	0.251963	Y
miR172a	AT1G28190	0	0.834524	0.559287	3.42216	0.0086773	Y
miR172a	AT2G47460	myb domain protein 12	0.493548	0.00596989	0.770677	0.0795751	Y
miR172a	AT5G17760	P-loop containing nucleoside triphosphate hydrolases superfamily protein	0.52173	0.0225663	0.587444	0.184506	Y
miR172a	AT5G63850	amino acid permease 4	0.76546	0.0444142	0.527545	0.000628878	Y
miR172a	AT4G36650	plant-specific TFIIB-related protein	0.606577	0.0239039	0.96886	0.818799	Y
miR172a	AT1G71400	receptor like protein 12	0.888704	0.582596	0.415027	0.00766007
miR172a	AT2G34190	Xanthine/uracil permease family protein	1.61888	0.00914118	1.47442	0.0121283
miR172a	AT3G07060	NHL domain-containing protein	0.631615	0.0442708	0.848	0.408791
miR172a	AT3G23330	Tetratricopeptide repeat (TPR)-like superfamily protein	0.55767	0.00025778	0.739315	0.00940988
miR172a	AT4G16860	Disease resistance protein (TIR-NBS-LRR class) family	0.842052	0.385574	0.267531	0.000959139
miR172a	AT5G02710	0	0.420146	0.00415945	0.76678	0.252671
miR172a	AT5G16260	RNA binding (RRM/RBD/RNP motifs) family protein	0.36099	0.00161085	1.03138	0.832648
miR173	AT3G58780	K-box region and MADS-box transcription factor family protein	0.512717	0.134217	0.503242	0.0255111	Y
miR319a	AT1G30210	TEOSINTE BRANCHED 1, cycloidea, and PCF family 24	0.526675	0.028145	0.684702	0.132869	Y
miR319c	AT1G04700	PB1 domain-containing protein tyrosine kinase	0.509305	0.000151911	0.898377	0.418429	Y
miR319c	AT1G53230	TEOSINTE BRANCHED 1, cycloidea and PCF transcription factor 3	0.956367	0.720552	0.561235	0.0421027	Y
miR319c	AT3G06500	Plant neutral invertase family protein	0.41115	0.00667679	0.687031	0.270047	Y
miR390a	AT3G04110	glutamate receptor 1.1	0.608569	0.0174243	0.459744	0.00670046	Y
miR390a	AT5G05180	0	0.268319	0.00151645	0.679459	0.0608268	Y
miR390a	AT5G62230	ERECTA-like 1	1.66972	0.0175696	0.933599	0.694626	Y
miR390a	AT3G13430	RING/U-box superfamily protein	1.03074	0.895546	1.90685	0.000477453
miR390b	AT2G02470	alfin-like 6	0.623464	0.012276	1.20694	0.262485	Y
miR390b	AT5G62230	ERECTA-like 1	1.66972	0.0175696	0.933599	0.694626	Y
miR390b	AT1G55610	BRI1 like	0.770766	0.0411037	0.580788	0.0484127
miR390b	AT2G33730	P-loop containing nucleoside triphosphate hydrolases superfamily protein	0.583271	0.0377919	0.786323	0.36433
miR393a	AT1G15290	Tetratricopeptide repeat (TPR)-like superfamily protein	0.470338	0.00885228	0.491398	0.0462807	Y
miR393a	AT1G48410	Stabilizer of iron transporter SufD / Polynucleotidyl transferase	0.657149	0.0274433	0.861185	0.493221	Y
miR393a	AT2G46340	SPA (suppressor of phyA-105) protein family	0.448042	0.00357818	0.598134	0.0210216	Y
miR393a	AT4G26120	Ankyrin repeat family protein / BTB/POZ domain-containing protein	1.00724	0.974445	0.554591	0.032339	Y
miR393a	AT3G54280	DNA binding;ATP binding;nucleic acid binding;binding;helicases;ATP binding;DNA binding;helicases	0.474523	0.0166592	0.671066	0.23195
miR394a	AT1G06580	Pentatricopeptide repeat (PPR) superfamily protein	0.545674	0.0248531	0.925052	0.726874	Y
miR394a	AT1G19630	cytochrome P450, family 722, subfamily A, polypeptide 1	0.218187	0.00166373	0.685091	0.0385901	Y
miR394a	AT3G15840	post-illumination chlorophyll fluorescence increase	1.11758	0.367773	0.405503	0.0101677	Y
miR394a	AT3G48460	GDSL-like Lipase/Acylhydrolase superfamily protein	0.98702	0.928394	0.546253	0.0368481	Y
miR394a	AT3G48460	GDSL-like Lipase/Acylhydrolase superfamily protein	0.98702	0.928394	0.546253	0.0368481	Y
miR394a	AT3G49240	Pentatricopeptide repeat (PPR) superfamily protein	0.462119	0.0136594	0.618195	0.213155	Y
miR394a	AT4G20430	Subtilase family protein	0.651683	0.0253793	0.865204	0.656376	Y
miR394a	AT5G51100	Fe superoxide dismutase 2	0.464037	0.000222575	0.666662	0.00299427	Y
miR394a	AT5G56950	nucleosome assembly protein 1;3	0.219693	0.00087802	0.908266	0.243132	Y
miR394a	AT1G62910	Pentatricopeptide repeat (PPR) superfamily protein	0.411792	0.0412518	0.591732	0.0523657
miR394a	AT3G07770	HEAT SHOCK PROTEIN 89.1	0.431614	0.00133733	0.716236	0.162608
miR394b	AT3G48460	GDSL-like Lipase/Acylhydrolase superfamily protein	0.98702	0.928394	0.546253	0.0368481	Y
miR394b	AT4G20430	Subtilase family protein	0.651683	0.0253793	0.865204	0.656376	Y
miR394b	AT4G20430	Subtilase family protein	0.651683	0.0253793	0.865204	0.656376	Y
miR394b	AT5G51100	Fe superoxide dismutase 2	0.464037	0.000222575	0.666662	0.00299427	Y
miR394b	AT5G56950	nucleosome assembly protein 1;3	0.219693	0.00087802	0.908266	0.243132	Y
miR394b	AT5G07870	HXXXD-type acyl-transferase family protein	0.572489	0.0248508	1.4157	0.189453
miR394b	AT5G09670	loricrin-related	0.581021	0.00173536	0.744844	0.111852
miR396b	AT1G28010	P-glycoprotein 14	0.376891	0.00377423	0.475344	0.00653682	Y
miR396b	AT1G30210	TEOSINTE BRANCHED 1, cycloidea, and PCF family 24	0.526675	0.028145	0.684702	0.132869	Y
miR396b	AT1G30490	Homeobox-leucine zipper family protein / lipid-binding START domain-containing protein	1.56708	0.0115888	0.867255	0.682763	Y
miR396b	AT1G60140	trehalose phosphate synthase	0.63542	0.00195331	0.923853	0.525924	Y
miR396b	AT1G61370	S-locus lectin protein kinase family protein	0.496998	0.0186433	0.653595	0.0677057	Y
miR396b	AT1G76810	eukaryotic translation initiation factor 2 (eIF-2) family protein	0.529925	0.0162591	0.494396	0.0104331	Y
miR396b	AT2G40840	disproportionating enzyme 2	0.63566	0.0401133	0.741714	0.0586588	Y
miR396b	AT3G16730	0	0.423893	0.000585959	1.00007	0.999478	Y
miR396b	AT3G16785	phospholipase D P1	0.644103	0.0225009	0.804691	0.38825	Y
miR396b	AT4G19440	Tetratricopeptide repeat (TPR)-like superfamily protein	0.584019	0.0373982	0.64856	0.0238465	Y
miR396b	AT4G20440	small nuclear ribonucleoprotein associated protein B	1.83815	0.00422882	0.869346	0.716387	Y
miR396b	AT4G30080	auxin response factor 16	0.621613	0.00501133	0.675513	0.00215317	Y
miR396b	AT4G30130	Protein of unknown function (DUF630 and DUF632)	0.430327	0.0023462	1.12502	0.509	Y
miR396b	AT5G01030	Protein of unknown function (DUF3527)	0.403664	0.00441763	0.704019	0.159802	Y
miR396b	AT5G39610	NAC domain containing protein 6	1.94346	0.000499693	1.856	0.00648677	Y
miR396b	AT5G42830	HXXXD-type acyl-transferase family protein	1.58092	0.0394396	1.7468	0.00303208	Y
miR396b	AT5G61440	atypical CYS HIS rich thioredoxin 5	2.40731	0.00378948	3.31874	0.000763641	Y
miR396b	AT1G12820	auxin signaling F-box 3	1.63965	0.00360316	2.15379	0.000106796
miR396b	AT1G52500	MUTM homolog-1	0.291672	0.000437434	0.849119	0.353719
miR396b	AT1G53490	RING/U-box superfamily protein	0.435307	0.00280149	0.877723	0.230562
miR396b	AT1G55610	BRI1 like	0.770766	0.0411037	0.580788	0.0484127
miR396b	AT1G62590	pentatricopeptide (PPR) repeat-containing protein	0.355022	0.009765	0.798311	0.0426533
miR396b	AT1G74790	catalytics	1.09062	0.202498	0.66206	0.029998
miR396b	AT2G23130	arabinogalactan protein 17	2.61987	0.0102947	0.502778	0.257783
miR396b	AT2G33730	P-loop containing nucleoside triphosphate hydrolases superfamily protein	0.583271	0.0377919	0.786323	0.36433
miR396b	AT3G01370	CRM family member 2	0.30917	0.000754655	0.661595	0.258794
miR396b	AT3G03790	ankyrin repeat family protein / regulator of chromosome condensation (RCC1) family protein	0.464412	0.00389029	0.774683	0.336649
miR396b	AT3G17090	Protein phosphatase 2C family protein	0.518979	0.000953012	0.921111	0.423442
miR396b	AT3G24310	myb domain protein 305	0.637366	0.0947651	2.01506	0.0480739
miR396b	AT3G54350	Forkhead-associated (FHA) domain-containing protein	0.376665	0.0142317	0.769777	0.505249
miR396b	AT3G59420	crinkly4	0.382632	0.018739	0.615578	0.147463
miR396b	AT4G19050	NB-ARC domain-containing disease resistance protein	0.577127	0.0471059	0.983508	0.93892
miR396b	AT4G32710	Protein kinase superfamily protein	0.741544	0.158948	0.570054	0.0259659
miR396b	AT5G12900	0	0.668171	0.00458636	1.09629	0.389421
miR396b	AT5G46110	Glucose-6-phosphate/phosphate translocator-related	1.79175	0.00418496	0.830197	0.0677306
miR398c	AT1G30460	cleavage and polyadenylation specificity factor 30	0.291298	0.00105265	0.556327	0.0809803
miR398c	AT5G19950	Domain of unknown function (DUF1767)	0.317905	0.00253302	0.658449	0.212332
miR399a	AT3G60040	F-box family protein	0.534949	0.0187239	0.632873	0.0601734	Y
miR399a	AT3G62980	F-box/RNI-like superfamily protein	2.02298	0.00640806	0.806375	0.496045	Y
miR399a	AT5G42880	Plant protein of unknown function (DUF827)	0.386959	0.0144831	0.697585	0.107743	Y
miR399c	AT2G19470	casein kinase I-like 5	0.350188	0.00129053	0.692304	0.176287	Y
miR399c	AT2G33770	phosphate 2	0.298464	0.0144864	0.447884	0.0787821	Y
miR399c	AT2G33770	phosphate 2	0.298464	0.0144864	0.447884	0.0787821	Y
miR399c	AT3G06500	Plant neutral invertase family protein	0.41115	0.00667679	0.687031	0.270047	Y
miR399c	AT1G71350	eukaryotic translation initiation factor SUI1 family protein	0.633606	0.000248989	1.01395	0.917725	Y
miR399c	AT2G33730	P-loop containing nucleoside triphosphate hydrolases superfamily protein	0.583271	0.0377919	0.786323	0.36433
miR399c	AT3G15130	Tetratricopeptide repeat (TPR)-like superfamily protein	0.232251	0.00448623	0.538233	0.00910578
miR399c	AT3G59420	crinkly4	0.382632	0.018739	0.615578	0.147463
miR399c	AT5G51220	ubiquinol-cytochrome C chaperone family protein	0.518922	0.000553143	1.10264	0.514605
miR399c	AT5G60890	myb domain protein 34	0.520524	0.0341992	0.961693	0.900213
miR400	AT1G07590	Tetratricopeptide repeat (TPR)-like superfamily protein	0.592579	0.0412284	0.998005	0.990364	Y
miR400	AT1G76870	0	0.42961	0.0357275	0.960796	0.925419	Y
miR400	AT2G19470	casein kinase I-like 5	0.350188	0.00129053	0.692304	0.176287	Y
miR400	AT2G28550	related to AP2.7	0.734014	0.0632552	0.484037	0.00831434	Y
miR400	AT2G43970	RNA-binding protein	0.420826	0.0153376	0.578632	0.0690472	Y
miR400	AT4G26680	Tetratricopeptide repeat (TPR)-like superfamily protein	0.476213	0.000595501	0.647739	0.0352363	Y
miR400	AT5G14550	Core-2/I-branching beta-1,6-N-acetylglucosaminyltransferase family protein	0.552831	0.00256563	0.749484	0.230723	Y
miR400	AT5G41400	RING/U-box superfamily protein	1.46451	0.0161143	0.35836	0.00313986	Y
miR400	AT5G53950	NAC (No Apical Meristem) domain transcriptional regulator superfamily protein	2.32105	0.0460245	0.964784	0.801395	Y
miR400	AT1G34670	myb domain protein 93	0.63738	0.16214	0.338955	0.00821603
miR400	AT1G48780	0	0.421859	0.00415008	0.59577	0.11947
miR400	AT2G13290	beta-1,4-N-acetylglucosaminyltransferase family protein	0.796809	0.031531	0.6574	0.0156983
miR400	AT5G39710	Tetratricopeptide repeat (TPR)-like superfamily protein	0.450685	0.000409108	0.778572	0.00848345
miR400	AT5G63490	CBS / octicosapeptide/Phox/Bemp1 (PB1) domains-containing protein	0.345596	0.000486514	0.623293	0.0601969
miR403	AT4G31460	Ribosomal L28 family	0.432164	0.000155178	0.755389	0.0590123
miR403	AT5G39900	Small GTP-binding protein	0.394729	3.39312e-06	0.789131	0.00652642
miR845a	AT1G71030	MYB-like 2	2.70259	0.0188994	1.29921	0.102251	Y
miR858a	AT1G53230	TEOSINTE BRANCHED 1, cycloidea and PCF transcription factor 3	0.956367	0.720552	0.561235	0.0421027	Y
miR858a	AT3G10120	0	0.242294	0.00257092	0.549699	0.0371459	Y
miR858a	AT5G46560	0	0.33888	0.00679705	0.764498	0.0440009	Y
miR858a	AT1G50700	calcium-dependent protein kinase 33	0.328851	0.00685608	0.896808	0.655974
miR858a	AT1G65540	LETM1-like protein	0.244242	0.000523901	0.60807	0.095037
miR858a	AT1G79640	Protein kinase superfamily protein	0.655584	0.0389072	0.932485	0.743811
miR858a	AT3G59470	Far-red impaired responsive (FAR1) family protein	0.333301	0.00269594	0.692517	0.0372755
miR858a	AT3G61570	GRIP-related ARF-binding domain-containing protein 1	0.386096	0.00361531	0.684587	0.121169
miR858a	AT5G59900	Pentatricopeptide repeat (PPR) superfamily protein	0.633816	0.0259728	0.804182	0.0483537
miR858a	AT5G66420	0	0.6191	0.00292192	0.717825	0.0116406
